# Supplementary material for: Changes to telehealth practices in primary care in New Brunswick (Canada): A comparative study pre and during the COVID-19 pandemic
Source: PLoS One. 2021 Nov 23;16(11):e0258839. doi: 10.1371/journal.pone.0258839 (PMC8610241; doi:10.1371/journal.pone.0258839)
Supplement: S1 File — (SPS) [file pone.0258839.s005.sps]

* Encoding: UTF-8.
*TABLE 1*

DATASET ACTIVATE DataSet1.
FREQUENCIES VARIABLES=Zones HealthNetwork
  /ORDER=ANALYSIS.

*TABLE 3*

CROSSTABS
  /TABLES=BesoinUrgentTEST BY Pandemic_
  /FORMAT=AVALUE TABLES
  /STATISTICS=CHISQ 
  /CELLS=COUNT EXPECTED ROW COLUMN 
  /COUNT ROUND CELL.
