# Supplementary material for: Changes to telehealth practices in primary care in New Brunswick (Canada): A comparative study pre and during the COVID-19 pandemic
Source: PLoS One. 2021 Nov 23;16(11):e0258839. doi: 10.1371/journal.pone.0258839 (PMC8610241; doi:10.1371/journal.pone.0258839)
Supplement: S2 File — (SPS) [file pone.0258839.s006.sps]

* Encoding: UTF-8.
*TABLE 2*

DATASET ACTIVATE DataSet1.
CROSSTABS
  /TABLES=Courriels BY Pandémie
  /FORMAT=AVALUE TABLES
  /STATISTICS=CHISQ 
  /CELLS=COUNT ROW COLUMN 
  /COUNT ROUND CELL.

CROSSTABS
  /TABLES=DME BY Pandémie
  /FORMAT=AVALUE TABLES
  /STATISTICS=CHISQ 
  /CELLS=COUNT ROW COLUMN 
  /COUNT ROUND CELL.

CROSSTABS
  /TABLES=SystèmeRéservation BY Pandémie
  /FORMAT=AVALUE TABLES
  /STATISTICS=CHISQ 
  /CELLS=COUNT ROW COLUMN 
  /COUNT ROUND CELL.

CROSSTABS
  /TABLES=Textos BY Pandémie
  /FORMAT=AVALUE TABLES
  /STATISTICS=CHISQ 
  /CELLS=COUNT ROW COLUMN 
  /COUNT ROUND CELL.

CROSSTABS
  /TABLES=BoîteVocale BY Pandémie
  /FORMAT=AVALUE TABLES
  /STATISTICS=CHISQ 
  /CELLS=COUNT ROW COLUMN 
  /COUNT ROUND CELL.

CROSSTABS
  /TABLES=Télémédecine BY Pandémie
  /FORMAT=AVALUE TABLES
  /STATISTICS=CHISQ 
  /CELLS=COUNT ROW COLUMN 
  /COUNT ROUND CELL.

CROSSTABS
  /TABLES=ConsultTéléphone BY Pandémie
  /FORMAT=AVALUE TABLES
  /STATISTICS=CHISQ 
  /CELLS=COUNT ROW COLUMN 
  /COUNT ROUND CELL.

CROSSTABS
  /TABLES=Télétravail BY Pandémie
  /FORMAT=AVALUE TABLES
  /STATISTICS=CHISQ 
  /CELLS=COUNT ROW COLUMN 
  /COUNT ROUND CELL.

CROSSTABS
  /TABLES=TechnoAutres BY Pandémie
  /FORMAT=AVALUE TABLES
  /STATISTICS=CHISQ 
  /CELLS=COUNT ROW COLUMN 
  /COUNT ROUND CELL.

*TABLE 3*

DATASET ACTIVATE DataSet4.
CROSSTABS
  /TABLES=ServicesApresHeures BY Pandémie
  /FORMAT=AVALUE TABLES
  /STATISTICS=CHISQ 
  /CELLS=COUNT EXPECTED ROW COLUMN 
  /COUNT ROUND CELL.

*Table 4*

T-TEST GROUPS=Pandémie(1 2)
  /MISSING=ANALYSIS
  /VARIABLES=HeuresAppels
  /CRITERIA=CI(.95).

T-TEST GROUPS=Pandémie(1 2)
  /MISSING=ANALYSIS
  /VARIABLES=PatientsParJour
  /CRITERIA=CI(.95).

T-TEST GROUPS=Pandémie(1 2)
  /MISSING=ANALYSIS
  /VARIABLES=ChargeMedecin
  /CRITERIA=CI(.95).
